# Supplementary material for: An agent-based model simulation of influenza interactions at the host level: insight into the influenza-related burden of pneumococcal infections
Source: BMC Infect Dis. 2017 Jun 2;17:382. doi: 10.1186/s12879-017-2464-z (PMC5455134; doi:10.1186/s12879-017-2464-z)
Supplement: Supplementary file 4 — Burden of influenza-related pneumococcal infections for all simulated scenarios. Eight different values of interaction parameters were tested for each interaction mechanism (acquisition, transmission, and pathogenicity). Values in the table represent the influenza-induced excess numbers of pneumococcal infections and the associated percentages, presented with their 95% confidence intervals, per 100,000. Values are aggregated over the three different periods considered: whole epidemiological year, influenza season, and post-influenza season. (XLSX 16 kb) [file 12879_2017_2464_MOESM4_ESM.xlsx]

## Sheet: number of cases
scenario	value	Whole year			Epidemic period			Post-epidemic period
		total	direct	indirect	total	direct	indirect	total	direct	indirect
acquisition	2	4.56 (3.09;6.02)	1.77 (1.61;1.93)	2.78 (1.33;4.24)	3.34 (1.87;4.81)	1.52 (1.37;1.68)	1.82 (0.39;3.24)	1.64 (-0.42;3.69)	0.23 (0.18;0.28)	1.41 (-0.64;3.46)
acquisition	5	16.74 (15.2;18.28)	6.2 (5.96;6.44)	10.54 (9.04;12.04)	11.18 (9.65;12.7)	5.36 (5.14;5.58)	5.82 (4.38;7.26)	4.74 (2.69;6.79)	0.71 (0.64;0.78)	4.03 (1.99;6.07)
acquisition	10	23.6 (22.05;25.15)	10.46 (10.14;10.78)	13.14 (11.66;14.62)	18.75 (17.17;20.34)	9.05 (8.75;9.34)	9.71 (8.25;11.16)	5.04 (2.99;7.09)	1.16 (1.07;1.25)	3.88 (1.84;5.91)
acquisition	15	30.59 (28.97;32.21)	12.94 (12.58;13.3)	17.65 (16.12;19.18)	23.12 (21.49;24.75)	11.32 (10.98;11.66)	11.8 (10.32;13.28)	7.16 (5.08;9.23)	1.38 (1.29;1.47)	5.77 (3.71;7.84)
acquisition	25	31.62 (30.03;33.2)	14.26 (13.87;14.64)	17.36 (15.88;18.83)	24.4 (22.7;26.11)	12.34 (11.98;12.7)	12.06 (10.54;13.58)	7.68 (5.61;9.74)	1.58 (1.48;1.68)	6.1 (4.05;8.15)
acquisition	50	34.87 (33.27;36.48)	14.91 (14.54;15.28)	19.96 (18.46;21.47)	27.38 (25.71;29.05)	12.92 (12.57;13.27)	14.46 (12.96;15.96)	7.5 (5.41;9.59)	1.61 (1.52;1.71)	5.88 (3.81;7.96)
acquisition	75	35.6 (33.98;37.22)	14.97 (14.58;15.35)	20.63 (19.12;22.15)	26.53 (24.87;28.19)	12.98 (12.62;13.34)	13.55 (12.06;15.04)	7.66 (5.56;9.77)	1.65 (1.55;1.75)	6.02 (3.93;8.1)
acquisition	100	35.36 (33.73;37)	15.22 (14.83;15.61)	20.14 (18.62;21.66)	27.05 (25.33;28.77)	13.22 (12.85;13.59)	13.83 (12.29;15.36)	7.86 (5.74;9.98)	1.54 (1.44;1.63)	6.32 (4.22;8.42)
transmission	2	3.49 (1.99;4.99)	1.88 (1.72;2.05)	1.61 (0.12;3.09)	2.71 (1.25;4.16)	1.65 (1.5;1.81)	1.05 (-0.35;2.46)	1.7 (-0.37;3.77)	0.22 (0.16;0.27)	1.48 (-0.58;3.55)
transmission	5	19.9 (18.35;21.45)	8.58 (8.29;8.88)	11.31 (9.82;12.81)	14.59 (13.05;16.13)	7.37 (7.1;7.64)	7.22 (5.79;8.65)	5.13 (3.08;7.18)	1.04 (0.96;1.12)	4.09 (2.05;6.13)
transmission	10	42.18 (40.53;43.83)	21.45 (20.92;21.99)	20.73 (19.26;22.2)	32.38 (30.6;34.16)	18.56 (18.07;19.05)	13.82 (12.3;15.34)	9.74 (7.61;11.88)	2.57 (2.44;2.7)	7.18 (5.07;9.28)
transmission	15	57.69 (55.88;59.51)	33.7 (32.95;34.46)	23.99 (22.47;25.51)	44.09 (42.14;46.04)	28.83 (28.13;29.53)	15.26 (13.72;16.8)	11.8 (9.69;13.91)	4.24 (4.07;4.41)	7.56 (5.49;9.63)
transmission	25	88.02 (85.88;90.17)	59.85 (58.68;61.02)	28.17 (26.6;29.74)	69.26 (66.96;71.57)	51.5 (50.41;52.59)	17.76 (16.16;19.37)	18.41 (16.2;20.62)	7.43 (7.18;7.69)	10.98 (8.86;13.1)
transmission	50	144.47 (141.99;146.96)	115.9 (114.05;117.74)	28.57 (27.03;30.12)	114 (111.36;116.65)	97.91 (96.27;99.55)	16.09 (14.56;17.63)	27.25 (24.96;29.54)	15.29 (14.85;15.73)	11.96 (9.85;14.07)
transmission	75	177.9 (175.09;180.71)	153.96 (151.71;156.2)	23.94 (22.35;25.53)	136.24 (133.24;139.23)	126.87 (124.83;128.91)	9.37 (7.87;10.86)	35.66 (33.25;38.08)	22.89 (22.28;23.51)	12.77 (10.64;14.91)
transmission	100	205.45 (202.62;208.28)	186.31 (183.91;188.72)	19.14 (17.59;20.69)	154.29 (151.36;157.21)	149.81 (147.68;151.94)	4.48 (3.08;5.87)	42.12 (39.64;44.6)	29.68 (28.97;30.39)	12.44 (10.29;14.58)
pathogenicity	2	-0.23 (-1.73;1.26)			0.91 (-0.52;2.33)			-0.69 (-2.73;1.35)
pathogenicity	5	3.41 (1.9;4.92)			4.78 (3.33;6.22)			-0.49 (-2.54;1.56)
pathogenicity	10	15.49 (13.99;17)			13.99 (12.49;15.5)			-0.08 (-2.1;1.93)
pathogenicity	15	22.7 (21.13;24.28)			20.21 (18.64;21.78)			1.35 (-0.69;3.4)
pathogenicity	25	34.3 (32.65;35.96)			31.49 (29.67;33.31)			2.85 (0.79;4.92)
pathogenicity	50	80.63 (78.66;82.6)			71.16 (68.91;73.4)			6.3 (4.22;8.37)
pathogenicity	75	116.27 (113.69;118.85)			102.63 (99.74;105.52)			9.85 (7.7;11.99)
pathogenicity	100	156.4 (153.31;159.5)			137.98 (134.51;141.46)			13.36 (11.14;15.57)

## Sheet: percentages
scenario	value	Whole year			Epidemic period			Post-epidemic period
		total	direct	indirect	total	direct	indirect	total	direct	indirect
acquisition	2	1.85 (0.15;3.55)	0.72 (-0.34;1.78)	1.13 (-0.2;2.46)	4.43 (-0.32;9.18)	2.02 (-1.19;5.23)	2.41 (-1.09;5.91)	2.12 (-1.13;5.38)	0.29 (-0.92;1.51)	1.83 (-1.19;4.85)
acquisition	5	6.48 (3.38;9.58)	2.4 (0.51;4.29)	4.08 (1.62;6.54)	13.43 (5.56;21.3)	6.44 (0.99;11.89)	6.99 (1.31;12.67)	5.91 (0.59;11.22)	0.88 (-1.17;2.94)	5.02 (0.12;9.93)
acquisition	10	8.9 (5.31;12.49)	3.94 (1.55;6.33)	4.96 (2.28;7.63)	20.65 (11.3;30)	9.96 (3.47;16.45)	10.69 (3.96;17.41)	6.26 (0.79;11.72)	1.44 (-1.18;4.07)	4.82 (0.02;9.61)
acquisition	15	11.24 (7.25;15.22)	4.75 (2.16;7.34)	6.48 (3.46;9.51)	24.29 (14.39;34.19)	11.89 (4.96;18.82)	12.4 (5.32;19.47)	8.66 (2.31;15)	1.67 (-1.12;4.46)	6.99 (1.29;12.68)
acquisition	25	11.57 (7.54;15.61)	5.22 (2.51;7.93)	6.35 (3.36;9.34)	25.3 (15.26;35.34)	12.79 (5.65;19.93)	12.51 (5.45;19.56)	9.23 (2.7;15.76)	1.9 (-1.06;4.86)	7.34 (1.51;13.16)
acquisition	50	12.61 (8.43;16.8)	5.39 (2.66;8.13)	7.22 (4.05;10.39)	27.53 (17.22;37.85)	12.99 (5.91;20.08)	14.54 (7.05;22.04)	9.03 (2.57;15.5)	1.94 (-1.06;4.94)	7.09 (1.36;12.82)
acquisition	75	12.84 (8.62;17.06)	5.4 (2.66;8.13)	7.44 (4.23;10.66)	26.91 (16.67;37.15)	13.17 (6;20.33)	13.74 (6.43;21.06)	9.22 (2.69;15.74)	1.98 (-1.04;5.01)	7.24 (1.45;13.02)
acquisition	100	12.77 (8.56;16.98)	5.5 (2.74;8.26)	7.27 (4.1;10.45)	27.29 (17.01;37.58)	13.34 (6.15;20.53)	13.95 (6.6;21.31)	9.43 (2.84;16.02)	1.84 (-1.07;4.76)	7.59 (1.67;13.5)
transmission	2	1.42 (-0.07;2.92)	0.77 (-0.33;1.87)	0.66 (-0.36;1.67)	3.62 (-0.69;7.93)	2.21 (-1.16;5.58)	1.41 (-1.28;4.1)	2.2 (-1.11;5.51)	0.28 (-0.9;1.46)	1.92 (-1.17;5.01)
transmission	5	7.61 (4.27;10.95)	3.28 (1.09;5.48)	4.33 (1.81;6.85)	16.84 (8.2;25.48)	8.5 (2.36;14.64)	8.33 (2.26;14.41)	6.36 (0.85;11.86)	1.29 (-1.19;3.77)	5.07 (0.16;9.99)
transmission	10	14.86 (10.38;19.35)	7.56 (4.36;10.76)	7.3 (4.16;10.45)	31 (20.32;41.68)	17.77 (9.69;25.86)	13.23 (6.25;20.21)	11.43 (4.25;18.61)	3.01 (-0.67;6.7)	8.42 (2.26;14.58)
transmission	15	19.28 (14.3;24.25)	11.26 (7.46;15.06)	8.02 (4.81;11.22)	37.96 (26.76;49.17)	24.82 (15.76;33.88)	13.14 (6.55;19.73)	13.52 (5.8;21.23)	4.86 (0.23;9.48)	8.66 (2.49;14.83)
transmission	25	26.7 (21.13;32.28)	18.16 (13.56;22.76)	8.55 (5.39;11.7)	49.01 (37.47;60.55)	36.44 (26.49;46.39)	12.57 (6.72;18.42)	19.6 (10.65;28.56)	7.91 (2.22;13.6)	11.69 (4.78;18.61)
transmission	50	37.42 (31.32;43.52)	30.02 (24.55;35.49)	7.4 (4.69;10.12)	61.27 (50.02;72.52)	52.62 (42.2;63.05)	8.65 (4.42;12.87)	26.52 (16.57;36.48)	14.88 (7.42;22.34)	11.64 (5.04;18.24)
transmission	75	42.41 (36.18;48.64)	36.7 (30.9;42.5)	5.71 (3.42;7.99)	65.41 (54.42;76.39)	60.91 (50.31;71.51)	4.5 (1.62;7.38)	32.09 (21.55;42.62)	20.59 (12.16;29.03)	11.49 (5.19;17.79)
transmission	100	45.96 (39.67;52.24)	41.68 (35.69;47.66)	4.28 (2.36;6.2)	68.16 (57.41;78.92)	66.19 (55.59;76.79)	1.98 (0.15;3.81)	35.81 (25;46.63)	25.24 (16.16;34.32)	10.57 (4.7;16.45)
pathogenicity	2	-0.1 (NaN;NaN)			1.24 (-1.32;3.8)			-0.92 (NaN;NaN)
pathogenicity	5	1.39 (-0.08;2.87)			6.22 (0.64;11.79)			-0.65 (NaN;NaN)
pathogenicity	10	6.03 (3.03;9.03)			16.26 (7.74;24.78)			-0.11 (NaN;NaN)
pathogenicity	15	8.59 (5.06;12.12)			21.9 (12.35;31.45)			1.76 (-1.21;4.72)
pathogenicity	25	12.43 (8.27;16.59)			30.41 (19.79;41.04)			3.64 (-0.58;7.87)
pathogenicity	50	25.02 (19.56;30.48)			49.68 (38.14;61.23)			7.7 (1.68;13.71)
pathogenicity	75	32.49 (26.58;38.4)			58.75 (47.38;70.12)			11.54 (4.33;18.75)
pathogenicity	100	39.3 (33.14;45.46)			65.69 (54.73;76.65)			15.03 (6.97;23.1)
